# Supplementary material for: Effect of nursing care hours on the outcomes of Intensive Care assistance
Source: PLoS One. 2017 Nov 30;12(11):e0188241. doi: 10.1371/journal.pone.0188241 (PMC5708759; doi:10.1371/journal.pone.0188241)
Supplement: S1 Table — (XLSX) [file pone.0188241.s001.xlsx]

## Sheet: Indicators
Phlebitis	Extubation	VAP	CAUTI	UP	NG/NE	NAS	Hours provided	Hours NT	Hours nurse	Total hours provided
0	1.12	22.47	28.3	10.34	10.9	50.87	12.21	9.02	3.07	12.09
0	6.45	16.13	0	8.19	10.41	47.85	11.48	8.45	3.21	12.06
0.42	3.75	37.59	0	10.34	10.34	54.75	13.14	7.37	2.44	10.21
0.48	2.1	21.05	47.62	10.71	10	54.13	13.39	8.17	3.03	11.2
0.46	0.99	29.7	10.87	15.87	10.86	58.47	14.03	10.48	3.02	13.5
0.52	1.85	37.04	14.49	12.12	10.78	56.63	13.59	9.07	3.24	12.31
0.62	1.42	0	14.93	2.98	2.23	51.65	12.39	10.22	3.48	14.1
0	3.33	16.67	0	5.17	12.82	54.22	13.01	8.04	3.13	11.17
0.48	1.08	21.74	30.93	10.34	8.24	52.72	13.05	8.22	3	11.22
0	5.05	20.2	17.24	7.4	2.43	54.77	13.14	7.51	2.5	10.01
0	5.97	29.85	0	12.76	7.24	55.03	13.2	10.16	3.18	13.34
0.51	4.13	16.53	13.51	8.51	3.57	55.44	13.3	9.31	2.29	12
0	1.29	12.99	23.81	5.26	0	57.64	13.23	10.18	3.08	13.26
0	1.23	0	8.7	5.17	14.49	55.31	13.27	8.52	3.17	12.09
0	2.22	33.33	0	6.89	7.35	60.93	15.02	8.46	3.22	12.08
0	1.36	27.4	0	3.12	1.38	58.46	14.03	8.35	3.18	11.53
0.46	2.46	24.69	0	1.53	5.05	57.13	14.11	8.11	3	11.11
0.94	2.15	28.78	10.31	10.41	5.16	60.46	14.51	6.58	2.56	9.14
0	1.14	11.49	18.52	9.09	0	57	14.08	7.58	2.52	10.1
0.48	2.88	0	31.58	16.07	8.63	56.56	13.57	8.05	3.08	11.13
0	2.53	25.32	0	5.76	4.05	59.17	14.2	11.37	3.24	15.01
0.54	3.17	15.87	0	3.94	3.5	55.02	13.2	6.16	3.03	9.19
0	1.42	28.57	10.75	8.33	4.65	61.4	15.13	10.18	3.39	13.57
0	0	0	0	3.38	6.25	55.22	13.25	10.02	3.2	13.22
0.54	1.66	33.33	10.87	6.06	5.26	55.43	13.3	10.26	3.03	13.29
0	2	0	0	5.17	4.76	52.17	12.52	9.11	2.33	11.44
0.43	0.78	7.81	0	11.11	17.24	54.15	13.39	8.16	2.44	11
0	2.63	13.16	13.16	9.62	6.38	52.57	13.01	7.26	2.35	10.01
0	1.09	10.99	0	6.77	12.74	50.63	12.15	7.37	2.48	10.25
0	2.7	0	9.01	3.33	14.01	50.9	12.21	7.43	2.42	10.25
0.9	3.12	10.42	0	0	2.8	54.01	13.36	8.52	2.51	11.03
0	2.43	24.39	0	1.78	21.15	53.5	13.24	9.22	2.54	12.16
0.44	2.81	14.08	0	3.7	13.59	55.08	13.21	8.07	2.38	10.45
0	0	9.62	0	9.09	0.92	56.2	13.48	9.01	2.48	11.49
0.48	0	0	0	2.63	0	51.48	12.35	9.34	3	12.34
0	2.17	0	0	3.03	4.16	48.69	12.08	8.24	3.03	11.27
Phlebitis: incidence of phlebitis
Extubation: Incidence of unplanned extubation of endotracheal cannula
VAP: Ventilator associated pneumonia
CAUTI: Catheter-associated urinary tract infection
PU: Incidence of pressure ulcer
NG/NE: Incidence of unplanned nasogastric / nasoenteric tube for nutritional intake
NAS: Nursing Activities Score (monthly average)
Hours NT: Hours provided by nursing technicians
Hours Nurse: Hours provided by nurses

## Sheet: Hours
Hours required	Hours provided
12.21	12.09
11.48	12.06
13.14	10.21
13.39	11.2
14.03	13.5
13.59	12.31
12.39	14.1
13.01	11.17
13.05	11.22
13.14	10.01
13.2	13.34
13.3	12
13.23	13.26
13.27	12.09
15.02	12.08
14.03	11.53
14.11	11.11
14.51	9.14
14.08	10.1
13.57	11.13
14.2	15.01
13.2	9.19
15.13	13.57
13.25	13.22
13.3	13.29
12.52	11.44
13.39	11
13.01	10.01
12.15	10.25
12.21	10.25
13.36	11.03
13.24	12.16
13.21	10.45
13.48	11.49
12.35	12.34
12.08	11.27
