# Supplementary material for: Effect of nursing care hours on the outcomes of Intensive Care assistance
Source: PLoS One. 2017 Nov 30;12(11):e0188241. doi: 10.1371/journal.pone.0188241 (PMC5708759; doi:10.1371/journal.pone.0188241)
Supplement: S2 Table — (XLSX) [file pone.0188241.s002.xlsx]

## Sheet: Descriptive
Variable	Minimum	1Q	Median	Average	3Q	Maximum	SD
Hours required	11.48	13.01	13.24	13.27	13.58	15.13	0.797409
Hours provided	9.14	10.86	11.46	11.66	12.32	15.01	1.38171
Ratio	0.6299	0.8162	0.8592	0.8806	0.9692	1.138	0.110797
Phlebitis	0	0.00	0.00	0.24	0.48	0.94	0.29
Extubation	0	1.21	2.12	2.24	2.83	6.45	1.49
VAP	0	9.17	16.33	16.70	25.84	37.59	11.87
CAUTI	0	0.00	0.00	8.74	13.76	47.62	11.81
PU	0	3.62	6.83	7.11	10.34	16.07	3.97
Nasogastric/nasoenteric tube	0	3.55	6.32	7.32	10.80	21.15	5.17

## Sheet: Plan2
Pearson's product-moment correlation
data: Total hours provided AND RATIO
t = 10.4697, df = 34, p-value = 3.554e-12
alternative hypothesis: true correlation is not equal to 0
95 percent confidence interval:
0.7645544 0.9340782
sample estimates:
cor
0.873645
Variable	Total hours provided			Ratio provided / required
Mann-Whitney	PHLEBITIS_cod	VAP_cod	CAUTI_cod	PHLEBITIS_cod	VAP_cod	CAUTI_cod
Statistic	186	136	151.5	198	157	165
p-value	0.4168	0.3711	0.7633	0.2358	0.0907	0.9252

## Sheet: GLM Binom
PHLEBITIS						VAP						CAUTI
Model	Estimate	Std_Error	z_value	Pr(>|z|)		Model	Estimate	Std_Error	z_value	Pr(>|z|)		Model	Estimate	Std_Error	z_value	Pr(>|z|)
(Intercept)	2.13711	2.96155	0.721619	0.470529		(Intercept)	3.86759	3.5144	1.1005	0.271115		(Intercept)	-0.89345	2.8828	-0.31	0.757
Total hours provided	-0.202894	0.25346	-0.800499	0.423422		Total hours provided	-0.22218	0.293894	-0.755985	0.449658		Total hours provided	0.06709	0.24553	0.273	0.785
Model	Estimate	Std_Error	z_value	Pr(>|z|)		Model	Estimate	Std_Error	z_value	Pr(>|z|)		Model	Estimate	Std_Error	z_value	Pr(>|z|)
(Intercept)	6.756	3.9474	1.712	0.087		(Intercept)	8.6903	4.7754	1.82	0.0688		(Intercept)	-5.413	3.7335	-1.45	0.147
Total hours provided	-0.6326	0.349	-1.813	0.0699		Total hours provided	-0.5759	0.3821	-1.507	0.1317		Total hours provided	0.4469	0.317	1.41	0.159
Model	Estimate	Std_Error	z_value	Pr(>|z|)		Model	Estimate	Std_Error	z_value	Pr(>|z|)		Model	Estimate	Std_Error	z_value	Pr(>|z|)
(Intercept)	2.65992	2.83121	0.939501	0.347474		(Intercept)	7.93452	3.87752	2.04629	0.0407281		(Intercept)	0.1196	2.7121	0.044	0.965
Ratio	-3.2823	3.20809	-1.02313	0.306246		Ratio	-7.39842	4.17884	-1.77045	0.0766524		Ratio	-0.2621	3.057	-0.086	0.932
Model	Estimate	Std_Error	z_value	Pr(>|z|)		Model	Estimate	Std_Error	z_value	Pr(>|z|)		Model	Estimate	Std_Error	z_value	Pr(>|z|)
(Intercept)	7.85	3.946	1.99	0.0466		(Intercept)	14.13	6.145	2.299	0.0215		(Intercept)	0.9833	3.3564	0.293	0.77
Ratio	-9.667	4.624	-2.091	0.0365		Ratio	-13.304	6.319	-2.105	0.0353		Ratio	-1.4715	3.8158	-0.386	0.7
Model	Estimate	Std_Error	z_value	Pr(>|z|)		Model	Estimate	Std_Error	z_value	Pr(>|z|)		Model	Estimate	Std_Error	z_value	Pr(>|z|)
(Intercept)	2.44172	3.00986	0.811241	0.417227		(Intercept)	5.70496	4.28452	1.33153	0.183014		(Intercept)	-0.6272	2.923	-0.215	0.83
Ratio	-4.49198	6.56665	-0.684059	0.493938		Ratio	-20.9092	9.57253	-2.18429	0.0289407		Ratio	-4.262	6.4319	-0.663	0.508
Total hours provided	0.110057	0.518656	0.212197	0.831954		Total hours provided	1.22307	0.752652	1.62502	0.104159		Total hours provided	0.3661	0.5155	0.71	0.477
Model	Estimate	Std_Error	z_value	Pr(>|z|)		Model	Estimate	Std_Error	z_value	Pr(>|z|)		Model	Estimate	Std_Error	z_value	Pr(>|z|)
(Intercept)	7.3308	4.019	1.824	0.0682		(Intercept)	12.557	7.964	1.577	0.1149		(Intercept)	-1.1417	3.5098	-0.325	0.745
Ratio	-14.4247	8.9584	-1.61	0.1074		Ratio	-55.889	21.581	-2.59	0.0096		Ratio	-13.4857	8.6461	-1.56	0.119
Total hours provided	0.4019	0.6242	0.644	0.5197		Total hours provided	3.389	1.406	2.41	0.0159		Total hours provided	1.1164	0.7063	1.581	0.114
Model	Estimate	Std_Error	z_value	Pr(>|z|)		Model	Estimate	Std_Error	z_value	Pr(>|z|)		Model	Estimate	Std_Error	z_value	Pr(>|z|)
(Intercept)	25.2762	22.5199	1.1224	0.261694		(Intercept)	17.2746	36.4488	0.473943	0.635541		(Intercept)	15.291	20.726	0.738	0.461
Ratio	-29.8175	25.6582	-1.1621	0.245195		Ratio	-33.3045	40.1405	-0.829698	0.40671		Ratio	-21.968	23.838	-0.922	0.357
Total hours provided	-1.89964	2.00508	-0.947417	0.343426		Total hours provided	0.221892	3.18307	0.0697101	0.944424		Total hours provided	-1.044	1.881	-0.555	0.579
Ratio:Total hours provided	2.20363	2.12528	1.03687	0.299799		Ratio:Total hours provided	1.06247	3.29931	0.322028	0.747432		Ratio:Total hours provided	1.55	1.997	0.776	0.438
Model	Estimate	Std_Error	z_value	Pr(>|z|)		Model	Estimate	Std_Error	z_value	Pr(>|z|)		Model	Estimate	Std_Error	z_value	Pr(>|z|)
(Intercept)	22.263	33.131	0.672	0.502		(Intercept)	9.833	79.3622	0.124	0.901		(Intercept)	75.317	44.263	1.702	0.0888
Ratio	-33.224	38.958	-0.853	0.394		Ratio	-53.0233	85.6116	-0.619	0.536		Ratio	-97.074	51.729	-1.877	0.0606
Total hours provided	-1.043	2.986	-0.349	0.727		Total hours provided	3.6313	7.1958	0.505	0.614		Total hours provided	-5.7	3.749	-1.52	0.1284
Ratio:Total hours provided	1.806	3.346	0.54	0.589		Ratio:Total hours provided	-0.2533	7.3562	-0.034	0.973		Ratio:Total hours provided	7.388	4.249	1.739	0.0821
		Significant models without outliers
		Significant models without outliers but with high VIF
		Respective Model significant

## Sheet: GLM Gama
PHLEBITIS						EXTUBATION						VAP
Model	Estimate	Std_Error	z_value	Pr(>|z|)			Estimate	Std_Error	z_value	Pr(>|z|)			Estimate	Std_Error	z_value	Pr(>|z|)
(Intercept)	0.8844	1.05612	0.837	0.416		(Intercept)	0.19975	0.35446	0.564	0.577		(Intercept)	0.098721	0.028711	3.438	0.00198
Total hours provided	0.08399	0.09294	0.904	0.381		Total hours provided	0.01827	0.0308	0.593	0.557		Total hours provided	-0.004433	0.002379	-1.864	0.07372
	Estimate	Std_Error	z_value	Pr(>|z|)			Estimate	Std_Error	z_value	Pr(>|z|)			Estimate	Std_Error	z_value	Pr(>|z|)
(Intercept)	0.9496	0.9026	1.052	0.311		(Intercept)	0.46982	0.327	1.437	0.161		(Intercept)	0.07105	0.03012	2.359	0.0261
Ratio	1.0448	1.0598	0.986	0.341		Ratio	-0.06822	0.36937	-0.185	0.855		Ratio	-0.02815	0.03412	-0.825	0.4169
	Estimate	Std_Error	z_value	Pr(>|z|)			Estimate	Std_Error	z_value	Pr(>|z|)			Estimate	Std_Error	z_value	Pr(>|z|)
(Intercept)	1.04132	1.15237	0.904	0.383		(Intercept)	0.24816	0.33711	0.736	0.467		(Intercept)	0.083828	0.028489	2.942	0.00693
Ratio	1.5692	3.99884	0.392	0.701		Ratio	-1.07885	0.67072	-1.608	0.118		Ratio	0.106836	0.068399	1.562	0.13087
Total hours provided	-0.04736	0.34676	-0.137	0.893		Total hours provided	0.09621	0.05782	1.664	0.107		Total hours provided	-0.011063	0.004737	-2.336	0.02784
	Estimate	Std_Error	z_value	Pr(>|z|)			Estimate	Std_Error	z_value	Pr(>|z|)			Estimate	Std_Error	z_value	Pr(>|z|)
(Intercept)	-8.7361	4.924	-1.774	0.1014		(Intercept)	-0.70897	2.15688	-0.329	0.745		(Intercept)	0.056263	0.193805	0.29	0.774
Ratio	14.1683	7.2224	1.962	0.0734		Ratio	-0.03339	2.42004	-0.014	0.989		Ratio	0.137185	0.221833	0.618	0.542
Total hours provided	0.7577	0.5	1.515	0.1556		Total hours provided	0.18263	0.20167	0.906	0.373		Total hours provided	-0.008617	0.017727	-0.486	0.631
Ratio:Total hours provided	-1.0243	0.5084	-2.015	0.0669		Ratio:Total hours provided	-0.09329	0.20763	-0.449	0.657		Ratio:Total hours provided	-0.002662	0.018506	-0.144	0.887
CAUTI						PU						NASOGASTRIC/NASOENTERIC TUBE
Model	Estimate	Std_Error	z_value	Pr(>|z|)		Model	Estimate	Std_Error	z_value	Pr(>|z|)		Model	Estimate	Std_Error	z_value	Pr(>|z|)
(Intercept)	0.028822	0.061265	0.47	0.645		(Intercept)	0.118541	0.105217	1.127	0.268		(Intercept)	0.061436	0.116515	0.527	0.602
Total hours provided	0.002167	0.005262	0.412	0.686		Total hours provided	0.001561	0.008984	0.174	0.863		Total hours provided	0.005529	0.010086	0.548	0.588
	Estimate	Std_Error	z_value	Pr(>|z|)			Estimate	Std_Error	z_value	Pr(>|z|)			Estimate	Std_Error	z_value	Pr(>|z|)
(Intercept)	0.048563	0.057745	0.841	0.414		(Intercept)	0.0603	0.09749	0.619	0.54		(Intercept)	0.12859	0.112629	1.142	0.262
Ratio	0.006239	0.065343	0.095	0.925		Ratio	0.08741	0.1116	0.783	0.439		Ratio	-0.003729	0.127209	-0.029	0.977
	Estimate	Std_Error	z_value	Pr(>|z|)			Estimate	Std_Error	z_value	Pr(>|z|)			Estimate	Std_Error	z_value	Pr(>|z|)
(Intercept)	0.02778	0.06344	0.438	0.668		(Intercept)	0.09713	0.10166	0.955	0.347		(Intercept)	0.07831	0.1214	0.645	0.524
Ratio	-0.1109	0.16388	-0.677	0.51		Ratio	0.30181	0.22894	1.318	0.197		Ratio	-0.25525	0.24643	-1.036	0.309
Total hours provided	0.01062	0.01378	0.771	0.454		Total hours provided	-0.01925	0.01767	-1.089	0.284		Total hours provided	0.02348	0.02056	1.142	0.262
	Estimate	Std_Error	z_value	Pr(>|z|)			Estimate	Std_Error	z_value	Pr(>|z|)			Estimate	Std_Error	z_value	Pr(>|z|)
(Intercept)	0.66346	0.49903	1.329	0.207		(Intercept)	0.40053	0.72422	0.553	0.584		(Intercept)	2.16647	1.0886	1.99	0.0561
Ratio	-0.83953	0.58443	-1.436	0.174		Ratio	-0.04127	0.84519	-0.049	0.961		Ratio	-2.58907	1.23665	-2.094	0.0452
Total hours provided	-0.04509	0.04504	-1.001	0.335		Total hours provided	-0.04624	0.06578	-0.703	0.487		Total hours provided	-0.16016	0.09573	-1.673	0.1051
Ratio:Total hours provided	0.06306	0.04918	1.282	0.222		Ratio:Total hours provided	0.03016	0.07112	0.424	0.674		Ratio:Total hours provided	0.20351	0.1052	1.934	0.0629
		Significant models without outliers
		Significant models without outliers but with high VIF
		Respective Model significant
		Total of significant hours, but do not use
						EXTOT							PAV
							Estimate	Std_Error	z_value	Pr(>|z|)			Estimate	Std_Error	z_value	Pr(>|z|)
						(Intercept)	-0.20021	0.28135	-0.712	0.4826		(Intercept)	0.105001	0.024311	4.319	0.000254
						Total hours provided	0.05718	0.02523	2.266	0.0314		Total hours provided	-0.004983	0.001986	-2.509	0.019611
						AIC:	79.658
							Estimate	Std_Error	z_value	Pr(>|z|)
						(Intercept)	-0.132	0.2653	-0.498	0.6227
						Ratio	0.6812	0.3168	2.15	0.0403
						AIC:	80.357
							Estimate	Std_Error	z_value	Pr(>|z|)
						(Intercept)	-0.14338	0.28717	-0.499	0.62163
						Ratio	-1.31588	0.56583	-2.326	0.0278
						Total hours provided	0.14904	0.05189	2.872	0.00784
						AIC:	86.917

## Sheet: GLM Gamalog
PHLEBITIS							EXTUBATION						VAP
Model	Estimate	Std_Error	z_value	Pr(>|z|)			Model	Estimate	Std_Error	z_value	Pr(>|z|)		Model	Estimate	Std_Error	z_value	Pr(>|z|)
(Intercept)	-0.14815	0.582	-0.255	0.803			(Intercept)	1.39556	0.8572	1.628	0.114		(Intercept)	1.95979	0.63686	3.077	0.00487
Total hours provided	-0.04042	0.05046	-0.801	0.437			Total hours provided	-0.04364	0.07342	-0.594	0.557		Total hours provided	0.09491	0.05467	1.736	0.0944
Model	Estimate	Std_Error	z_value	Pr(>|z|)			Model	Estimate	Std_Error	z_value	Pr(>|z|)		Model	Estimate	Std_Error	z_value	Pr(>|z|)
(Intercept)	-1.15076	0.23176	-4.965	0.000328			(Intercept)	2.15823	0.62172	3.471	0.0017		(Intercept)	0.9608	0.58447	1.644	0.11324
Total hours provided	0.03745	0.01978	1.894	0.082627			Total hours provided	-0.1183	0.05348	-2.212	0.0353		Total hours provided	0.17395	0.04959	3.508	0.00181
Model	Estimate	Std_Error	z_value	Pr(>|z|)			Model	Estimate	Std_Error	z_value	Pr(>|z|)		Model	Estimate	Std_Error	z_value	Pr(>|z|)
(Intercept)	-0.2082	0.4973	-0.419	0.682			(Intercept)	0.7556	0.7978	0.947	0.351		(Intercept)	2.5684	0.6404	4.011	0.000455
Ratio	-0.4688	0.5731	-0.818	0.427			Ratio	0.1552	0.9053	0.171	0.865		Ratio	0.5755	0.7369	0.781	0.441891
Model	Estimate	Std_Error	z_value	Pr(>|z|)			Model	Estimate	Std_Error	z_value	Pr(>|z|)		Model	Estimate	Std_Error	z_value	Pr(>|z|)
(Intercept)	-1.1641	0.1938	-6.006	6.16e-05			(Intercept)	2.1908	0.614	3.568	0.00132		(Intercept)	1.6856	0.685	2.461	0.0214
Ratio	0.5112	0.2189	2.335	0.0377			Ratio	-1.6142	0.7039	-2.293	0.02956		Ratio	1.5178	0.7782	1.95	0.0629
Model	Estimate	Std_Error	z_value	Pr(>|z|)			Model	Estimate	Std_Error	z_value	Pr(>|z|)		Model	Estimate	Std_Error	z_value	Pr(>|z|)
(Intercept)	-0.227866	0.641447	-0.355	0.728			(Intercept)	1.2215	0.7973	1.532	0.136		(Intercept)	2.1272	0.6269	3.393	0.00231
Ratio	-0.561025	2.12331	-0.264	0.796			Ratio	2.5154	1.7345	1.45	0.157		Ratio	-2.4539	1.4507	-1.692	0.10317
Total hours provided	0.008636	0.186241	0.046	0.964			Total hours provided	-0.2192	0.1374	-1.596	0.121		Total hours provided	0.2628	0.11	2.39	0.02472
Model	Estimate	Std_Error	z_value	Pr(>|z|)			Model	Estimate	Std_Error	z_value	Pr(>|z|)		Model	Estimate	Std_Error	z_value	Pr(>|z|)
(Intercept)	-1.07914	0.22282	-4.843	0.000516			(Intercept)	1.9787	0.6864	2.883	0.00764		(Intercept)	1.20312	0.5896	2.041	0.05294
Ratio	1.0479	0.7111	1.474	0.168612			Ratio	2.5024	1.4703	1.702	0.10026		Ratio	-1.86843	1.26757	-1.474	0.15403
Total hours provided	-0.04778	0.06028	-0.793	0.444676			Total hours provided	-0.2847	0.1181	-2.411	0.02298		Total hours provided	0.29245	0.09283	3.15	0.00448
Model	Estimate	Std_Error	z_value	Pr(>|z|)			Model	Estimate	Std_Error	z_value	Pr(>|z|)		Model	Estimate	Std_Error	z_value	Pr(>|z|)
(Intercept)	5.3099	3.2596	1.629	0.129			(Intercept)	4.0164	5.4198	0.741	0.465		(Intercept)	4.16357	4.58952	0.907	0.373
Ratio	-7.7168	4.5851	-1.683	0.118			Ratio	-0.5519	6.1888	-0.089	0.93		Ratio	-4.73963	5.21767	-0.908	0.373
Total hours provided	-0.4342	0.3064	-1.417	0.182			Total hours provided	-0.4711	0.4968	-0.948	0.351		Total hours provided	0.07529	0.43332	0.174	0.864
Ratio:Total hours provided	0.5675	0.3261	1.74	0.107			Ratio:Total hours provided	0.2733	0.522	0.524	0.605		Ratio:Total hours provided	0.20807	0.45638	0.456	0.653
	Estimate	Std_Error	z_value	Pr(>|z|)	VIF			Estimate	Std_Error	z_value	Pr(>|z|)		Model	Estimate	Std_Error	z_value	Pr(>|z|)
(Intercept)	2.1113	1.3585	1.554	0.1512			(Intercept)	2.77604	4.53985	0.611	0.546		(Intercept)	2.4584	6.1575	0.399	0.694
Ratio	-3.3759	1.92	-1.758	0.1092	113.333		Ratio	1.63406	5.21538	0.313	0.757		Ratio	-3.9372	7.362	-0.535	0.598
Total hours provided	-0.2654	0.1061	-2.502	0.0314	48.1628		Total hours provided	-0.35629	0.41668	-0.855	0.4		Total hours provided	0.1992	0.5365	0.371	0.714
Ratio:Total hours provided	0.3114	0.1306	2.384	0.0384	260.101		Ratio:Total hours provided	0.07713	0.43891	0.176	0.862		Ratio:Total hours provided	0.1609	0.6186	0.26	0.797
CAUTI							PRESSURE ULCER						NASOGASTRIC/NASOENTERIC TUBE
Model	Estimate	Std_Error	z_value	Pr(>|z|)			Model	Estimate	Std_Error	z_value	Pr(>|z|)		Model	Estimate	Std_Error	z_value	Pr(>|z|)
(Intercept)	3.53161	1.14422	3.086	0.00752			(Intercept)	2.12491	0.76917	2.763	0.0093		(Intercept)	2.7307	0.92289	2.959	0.00587
Total hours provided	-0.05253	0.09687	-0.542	0.59559			Total hours provided	-0.01159	0.06543	-0.177	0.8605		Total hours provided	-0.05639	0.07879	-0.716	0.47952
Model	Estimate	Std_Error	z_value	Pr(>|z|)			Model	Estimate	Std_Error	z_value	Pr(>|z|)		Model	Estimate	Std_Error	z_value	Pr(>|z|)
(Intercept)	3.0655	0.95402	3.213	0.00625			(Intercept)	2.54614	0.75543	3.37	0.00197		(Intercept)	2.90707	0.8478	3.429	0.00178
Total hours provided	-0.02138	0.08052	-0.266	0.79444			Total hours provided	-0.0511	0.06457	-0.791	0.43456		Total hours provided	-0.0764	0.07247	-1.054	0.30016
Model	Estimate	Std_Error	z_value	Pr(>|z|)			Model	Estimate	Std_Error	z_value	Pr(>|z|)		Model	Estimate	Std_Error	z_value	Pr(>|z|)
(Intercept)	3.039	1.0722	2.834	0.0126			(Intercept)	2.5871	0.726	3.564	0.00114		(Intercept)	2.04077	0.89871	2.271	0.0303
Ratio	-0.1377	1.2088	-0.114	0.9108			Ratio	-0.6802	0.8165	-0.833	0.41083		Ratio	0.04117	1.01583	0.041	0.9679
Model	Estimate	Std_Error	z_value	Pr(>|z|)			Model	Estimate	Std_Error	z_value	Pr(>|z|)		Model	Estimate	Std_Error	z_value	Pr(>|z|)
(Intercept)	2.6187	0.8814	2.971	0.0101			(Intercept)	2.793	0.6965	4.01	0.00034		(Intercept)	1.6586	0.8735	1.899	0.0679
Ratio	0.2218	0.9903	0.224	0.826			Ratio	-0.9589	0.7854	-1.221	0.23103		Ratio	0.5674	0.9948	0.57	0.5729
Model	Estimate	Std_Error	z_value	Pr(>|z|)			Model	Estimate	Std_Error	z_value	Pr(>|z|)		Model	Estimate	Std_Error	z_value	Pr(>|z|)
(Intercept)	3.5764	1.157	3.091	0.00797			(Intercept)	2.2883	0.7685	2.978	0.0055		(Intercept)	2.392	0.9459	2.529	0.0169
Ratio	2.4583	2.8761	0.855	0.40709			Ratio	-2.2491	1.6548	-1.359	0.1836		Ratio	2.2042	2.0303	1.086	0.2863
Total hours provided	-0.2412	0.2349	-1.027	0.32185			Total hours provided	0.1438	0.1326	1.084	0.2865		Total hours provided	-0.1942	0.1585	-1.225	0.2301
Model	Estimate	Std_Error	z_value	Pr(>|z|)			Model	Estimate	Std_Error	z_value	Pr(>|z|)		Model	Estimate	Std_Error	z_value	Pr(>|z|)
(Intercept)	3.1098	0.93	3.344	0.00528			(Intercept)	2.2247	0.6863	3.241	0.00298		(Intercept)	1.9636	0.8948	2.194	0.037
Ratio	2.6086	2.2954	1.136	0.2763			Ratio	-2.4342	1.488	-1.636	0.11268		Ratio	2.594	1.9129	1.356	0.186
Total hours provided	-0.2215	0.1875	-1.181	0.25858			Total hours provided	0.1645	0.118	1.395	0.17375		Total hours provided	-0.1799	0.1416	-1.271	0.215
Model	Estimate	Std_Error	z_value	Pr(>|z|)			Model	Estimate	Std_Error	z_value	Pr(>|z|)		Model	Estimate	Std_Error	z_value	Pr(>|z|)
(Intercept)	-6.2955	6.8255	-0.922	0.373			(Intercept)	-1.0498	5.2518	-0.2	0.843		(Intercept)	-11.344	5.6373	-2.012	0.0536
Ratio	14.1874	8.4237	1.684	0.116			Ratio	1.4073	5.982	0.235	0.816		Ratio	17.1707	6.4583	2.659	0.0126
Total hours provided	0.5869	0.6141	0.956	0.357			Total hours provided	0.4482	0.4816	0.931	0.359		Total hours provided	1.0513	0.512	2.053	0.0491
Ratio:Total hours provided	-0.9714	0.6748	-1.439	0.174			Ratio:Total hours provided	-0.3301	0.5061	-0.652	0.519		Ratio:Total hours provided	-1.346	0.5399	-2.493	0.0186
Model	Estimate	Std_Error	z_value	Pr(>|z|)	VIF		Model	Estimate	Std_Error	z_value	Pr(>|z|)		Model	Estimate	Std_Error	z_value	Pr(>|z|)	VIF
(Intercept)	-6.3143	4.6446	-1.359	0.2039			(Intercept)	-4.0724	4.6559	-0.875	0.3892		(Intercept)	-12.0767	4.6717	-2.585	0.0157
Ratio	15.9063	5.9612	2.668	0.0236	71.6556		Ratio	4.0337	5.262	0.767	0.4497		Ratio	17.4776	5.3185	3.286	0.00291	50.4074
Total hours provided	0.4736	0.4108	1.153	0.2759	48.0277		Total hours provided	0.7946	0.4318	1.84	0.0764		Total hours provided	1.1795	0.4275	2.759	0.01048	53.9611
Ratio:Total hours provided	-0.9866	0.4654	-2.12	0.06	203.331		Ratio:Total hours provided	-0.6433	0.4498	-1.43	0.1638		Ratio:Total hours provided	-1.4442	0.4482	-3.222	0.00341	180.745
