# Supplementary material for: Effect of nursing care hours on the outcomes of Intensive Care assistance
Source: PLoS One. 2017 Nov 30;12(11):e0188241. doi: 10.1371/journal.pone.0188241 (PMC5708759; doi:10.1371/journal.pone.0188241)
Supplement: S3 Table — (XLSX) [file pone.0188241.s003.xlsx]

## Sheet: PREDICTED VALUES
		ESTIMATED PROBABILITY	ESTIMATED STANDARD ERROR		LB	UB		LB	Lower bound confidence interval
Ratio 1	PHLEBITIS	0.139819	0.0959949		0	0.327969		UB	Upper bound confidence interval
Ratio 1	VAP	0.695573	0.123877		0.452774	0.938371
